# Supplementary material for: Pre-analytical error for three point of care venous blood testing platforms in acute ambulatory settings: A mixed methods service evaluation
Source: PLoS One. 2020 Feb 3;15(2):e0228687. doi: 10.1371/journal.pone.0228687 (PMC6996845; doi:10.1371/journal.pone.0228687)
Supplement: S1 Data — (XLSX) [file pone.0228687.s003.xlsx]

## Sheet: README
Supporting data for 'Pre-analytical error for three point-of-care venous blood testing platforms in acute ambulatory settings : a mixed methods service evaluation' (Fanshawe TR et al.)
This file contains additional data used to construct Figures 1-3 and S2
Data file	Description
Fig1	i-STAT errors in 15 locations with highest workload: valid results, user and non-user errors, number in each category of user error
Fig2	i-STAT errors in 15 locations with highest workload: total test uses, total errors and non-user errors
Fig3a	i-STAT total uses and error rate in locations with more than 200 total uses
Fig3b	i-STAT total uses and user error rate during period February 2017-December 2018 in locations with more than 200 total uses
S2	i-STAT total monthly workload, error count and error rate

## Sheet: Fig1
Location	Results	Non-User Errors	User Errors	Overfill	Underfill	Insufficient Sample	Poor Filling	Insertion Error
1	7603	257	134	53	59	21	1	0
2	6154	236	116	49	41	26	0	0
3	5605	151	71	24	35	8	4	0
4	1097	65	32	7	20	5	0	0
5	1373	96	56	24	23	9	0	0
6	1268	28	35	11	17	0	6	1
7	2131	136	75	27	18	30	0	0
8	3962	273	84	25	36	0	22	1
9	9616	430	343	105	94	34	110	0
10	5548	148	130	38	56	24	11	1
11	1166	30	9	1	3	0	5	0
12	4483	280	51	10	0	31	10	0
13	2266	76	38	15	19	0	4	0
14	9532	492	273	84	121	0	66	2
15	6159	293	140	42	76	0	20	2

## Sheet: Fig2
Location	Total Uses	Total Errors	User Errors
1	7994	391	134
2	6506	352	116
3	5827	222	71
4	1194	97	32
5	1525	152	56
6	1331	63	35
7	2342	211	75
8	4319	357	84
9	10389	773	343
10	5826	278	130
11	1205	39	9
12	4814	331	51
13	2380	114	38
14	10297	765	273
15	6592	433	140

## Sheet: Fig3a
Location	Total Uses	Error Rate
1	13342	0.0505921
2	434	0.0691244
3	400	0.0575
4	8819	0.0604377
5	4499	0.0560124
6	5827	0.0380985
7	1194	0.0812395
8	1951	0.0902101
9	2110	0.0630332
10	1259	0.146148
11	3330	0.0843844
12	1199	0.100083
13	9300	0.0765591
14	11814	0.0763501
15	6189	0.0505736
16	1175	0.122553
17	1674	0.0358423
18	573	0.0837696
19	629	0.0540541
20	4814	0.0687578
21	567	0.047619
22	334	0.0299401
23	2070	0.0671498
24	2862	0.0639413
25	4574	0.0511587
26	11897	0.0707741
27	2438	0.0754717
28	257	0.0350195
29	8717	0.0636687

## Sheet: Fig3b
Location	Post Feb2017 Total Uses	Post Feb2017 User Error Rate
1	7994	0.0167626
2	434	0.0322581
3	400	0.0275
4	6506	0.0178297
5	382	0.0026178
6	5827	0.0121847
7	1194	0.0268007
8	1525	0.0367213
9	1331	0.026296
10	741	0.025641
11	2342	0.0320239
12	297	0.037037
13	4319	0.0194489
14	10389	0.0330157
15	5826	0.0223138
16	772	0.0608808
17	1205	0.00746888
18	528	0.0170455
19	395	0.0329114
20	4814	0.0105941
21	567	0.0194004
22	2380	0.0159664
23	10297	0.0265126
24	257	0.0194553
25	6592	0.0212379

## Sheet: S2
Month	Total Uses	Total Errors	Error Rate
1	2284	157	0.0643179
2	2050	136	0.0622141
3	1997	170	0.0784495
4	2240	149	0.0623692
5	2504	166	0.0621723
6	2407	181	0.0699382
7	2592	186	0.0669546
8	2430	183	0.0700344
9	2624	187	0.0665244
10	2836	264	0.0851613
11	2952	192	0.0610687
12	3022	222	0.068434
13	3289	256	0.0722144
14	3174	235	0.0689352
15	3507	287	0.0756458
16	2954	178	0.0568327
17	3537	243	0.0642857
18	3494	302	0.0795574
19	3573	275	0.0714657
20	3611	286	0.0733898
21	3847	201	0.0496542
22	4156	264	0.0597285
23	3401	163	0.0457351
24	3558	248	0.0651603
25	4181	315	0.0700623
26	3616	197	0.0516654
27	4007	316	0.0730974
28	3749	249	0.0622811
29	3653	200	0.0519076
30	3690	282	0.070997
31	3887	264	0.0635991
32	4040	254	0.0591523
33	2587	150	0.0548045
34	2595	110	0.0406654
35	2653	104	0.0377222
36	2569	116	0.043203
